# Supplementary material for: Plasma Metabolomics in Human Pulmonary Tuberculosis Disease: A Pilot Study
Source: PLoS One. 2014 Oct 15;9(10):e108854. doi: 10.1371/journal.pone.0108854 (PMC4198093; doi:10.1371/journal.pone.0108854)
Supplement: Text S1 — This file contains all 61 significant m/z , retention times, minimum and maximum m/z , number of peaks, median coefficient of variation, and an internal scoring system (QRscore) with intensities for all samples included in this study. (TXT) [file pone.0108854.s003.txt]

mz	time	mz.min	mz.max	npeaks	median_CV	QRscore	VT_120709_002.cdf	VT_120709_004.cdf	VT_120709_006.cdf	VT_120709_008.cdf	VT_120709_010.cdf	VT_120709_012.cdf	VT_120709_014.cdf	VT_120709_016.cdf	VT_120709_018.cdf	VT_120709_020.cdf	VT_120709_022.cdf	VT_120709_024.cdf	VT_120709_026.cdf	VT_120709_028.cdf	VT_120709_030.cdf	VT_120709_032.cdf	VT_120709_034.cdf	VT_120709_036.cdf	VT_120709_038.cdf	VT_120709_040.cdf	VT_120709_042.cdf	VT_120709_044.cdf	VT_120709_046.cdf	VT_120709_048.cdf	VT_120709_050.cdf	VT_120709_052.cdf	VT_120709_054.cdf	VT_120709_056.cdf	VT_120709_058.cdf	VT_120709_060.cdf	VT_120709_062.cdf	VT_120709_064.cdf	VT_120709_066.cdf	VT_120709_068.cdf	VT_120709_070.cdf	VT_120709_072.cdf	VT_120709_074.cdf	VT_120709_076.cdf	VT_120709_078.cdf	VT_120709_080.cdf	VT_120709_082.cdf	VT_120709_084.cdf	VT_120709_086.cdf	VT_120709_088.cdf	VT_120709_090.cdf	VT_120709_092.cdf	VT_120709_094.cdf	VT_120709_096.cdf	VT_120709_098.cdf	VT_120709_100.cdf	VT_120709_102.cdf	VT_120709_104.cdf	VT_120709_106.cdf	VT_120709_108.cdf	VT_120709_110.cdf	VT_120709_112.cdf	VT_120709_114.cdf	VT_120709_116.cdf	VT_120709_118.cdf	VT_120709_120.cdf	VT_120709_122.cdf	VT_120709_124.cdf	VT_120709_126.cdf	VT_120709_128.cdf	VT_120709_130.cdf	VT_120709_132.cdf	VT_120710_002.cdf	VT_120710_004.cdf	VT_120710_006.cdf	VT_120710_008.cdf	VT_120710_010.cdf	VT_120710_012.cdf	VT_120710_014.cdf	VT_120710_016.cdf	VT_120710_018.cdf	VT_120710_020.cdf	VT_120710_022.cdf	VT_120710_024.cdf	VT_120710_026.cdf	VT_120710_028.cdf	VT_120710_030.cdf	VT_120710_032.cdf	VT_120710_034.cdf	VT_120710_036.cdf	VT_120710_038.cdf	VT_120710_040.cdf	VT_120710_042.cdf	VT_120710_044.cdf	VT_120710_046.cdf	VT_120710_048.cdf	VT_120710_050.cdf	VT_120710_052.cdf	VT_120710_054.cdf	VT_120710_056.cdf	VT_120710_058.cdf	VT_120710_060.cdf	VT_120710_062.cdf	VT_120710_064.cdf	VT_120710_066.cdf	VT_120710_068.cdf	VT_120710_070.cdf	VT_120710_072.cdf	VT_120710_074.cdf	VT_120710_076.cdf	VT_120710_078.cdf	VT_120710_080.cdf	VT_120710_082.cdf	VT_120710_084.cdf	VT_120710_086.cdf	VT_120710_088.cdf	VT_120710_090.cdf	VT_120710_092.cdf	VT_120710_094.cdf	VT_120710_096.cdf	
104.106252	52.43032296	104.106105	104.1063057	114	8.087	12.36552492	15419756.52	17171222.45	16415758.51	12464403.82	13719449.26	21329021.17	13026588.18	14555579.73	15380823.98	10470735.82	14063268.98	13036219.08	10840453.86	11992453.9	10214503.43	20805093.92	22089941.5	23303983.89	23710396.41	27584975.61	27844332.17	11634391.71	11481001.8	14633235.25	18873792.18	16657405.62	16338051.74	11130408.25	12808632.26	12240955.32	15217992.74	13274461.86	15899165.25	10965396.58	12120565.48	13388158.75	9397076.521	8768953.7	9084251.165	20830398.04	20148072.76	22073122.02	20546454.04	20457683.31	21198791.62	15550562.93	16816208.13	23369003.23	12623256.33	11754727.52	14512559.82	13162594.1	11773105.96	12184882.07	13077784.4	5174932.566	8467.425739	16510663.45	14534785.16	15785688.16	11418622	11014358.73	12492961.03	25879437.56	30601380.48	29734300.56	11114954.27	12311451.47	13794628.49	13132553.73	15919148.01	15197456.57	24428419.99	26991627.64	25401238.24	21824651.22	19404571.82	20795798.45	9625794.563	9701106.442	9941758.811	12517988.76	13647239.02	13692684.7	14583726.71	16017442.02	16962672.35	17544980.36	16599863.6	16169938.06	16506731.19	15695097.29	15508565.77	13648243.27	16352941.47	14685184.23	14703275.83	20500574.93	14258046.11	8549042.199	9941558.021	9944236.545	7100620.78	8457823.553	10117484.31	18289439.16	21265072.92	22277649.99	18186100.72	19161992.54	18324232.33	11898432.3	11078308.63	11129179.62	
107.0232157	63.95150267	107.0228906	107.023309	31	23.15	1.136751165	0	0	0	0	0	0	0	0	0	0	0	0	0	0	0	89314.4741	0	0	87435.74999	165569.8675	89215.92207	63157.88155	44576.97299	0	0	0	0	0	0	0	0	0	0	0	0	0	0	0	0	139293.9325	239859.524	105396.0869	309800.7524	403161.0703	326432.8064	69917.29632	87173.53445	54112.21735	0	0	0	0	0	0	0	0	0	0	0	0	52318.04984	108305.8862	48233.27188	65791.60608	71900.67474	99662.46946	0	0	0	0	0	0	42969.38867	0	42090.17828	0	0	0	0	0	0	0	0	0	0	0	0	0	2111.011	0	0	0	0	0	36166.67561	0	0	0	0	0	0	0	0	0	0	112454.6222	0	43398.83473	257746.7276	274173.2603	263514.5478	0	43259.53561	0	
125.0530735	142.1919903	125.0529991	125.0532633	35	12.82	2.463256425	0	0	0	0	0	0	0	0	0	0	0	0	0	0	0	45197.43439	0	35325.46084	117630.0641	104919.6729	117294.8232	0	40214.68447	55241.18339	0	0	0	0	0	0	0	0	0	0	0	0	0	0	0	115715.9564	142438.198	145022.4625	508102.6546	500896.0393	334611.159	193441.0248	141053.8559	127033.2573	11288.9226	0	0	0	0	0	0	0	0	66552.09961	51340.18717	63771.01119	133841.3631	109594.312	123219.3915	111449.9103	118039.6456	118150.9653	0	0	0	0	0	0	93928.51343	91134.19633	96775.88264	0	0	0	0	0	0	0	0	0	0	0	0	0	0	0	0	0	0	0	51975.3861	0	0	0	0	0	0	0	0	0	0	50816.77946	77190.18488	0	229391.0189	424051.4666	290634.3713	0	0	0	
148.0594499	148.0594499	70.99412071	148.0593541	148.0597796	114	18.96	5.274261603	196992.4681	319522.451	310272.9974	511940.5583	597489.9032	830947.0189	71987.53719	118806.6555	131685.1843	51730.90128	144803.409	146454.2461	83762.90267	83057.18692	92993.03305	595584.3111	604218.1145	833551.2358	631439.5934	660447.3877	631574.4955	57461.6155	28964.97105	85776.71309	169955.9665	113483.9885	120387.8182	43387.28941	80100.69206	78948.42468	97657.29345	52363.67755	89806.09544	5480.1342	113961.1566	172833.8308	67240.34721	75036.1107	77022.24682	901341.1818	758435.5367	1036561.851	559643.2258	808845.4851	664979.4028	86585.98642	244180.2869	320363.362	66685.73324	41447.69167	50447.76752	30990.38005	27066.03855	35930.52924	59175.26746	49271.59332	29217.10335	894972.3845	744696.5882	866957.0777	121022.4076	94981.84795	127918.6267	1161312.231	1098114.276	1442075.967	687462.0269	650073.2314	681934.7231	83687.00025	140877.4375	141380.2773	1328047.346	1366676.252	1812319.747	311160.4103	262162.5821	276207.9808	69662.06359	47863.12803	54564.47199	51842.7908	48234.40705	104955.929	87347.07377	95500.78191	106929.3553	152921.8254	148970.7818	168266.161	138563.706	119922.6946	143456.6207	461514.665	456418.3321	416677.3997	125602.9939	102703.8672	97739.62923	34113.69605	65635.37674	98369.24904	41603.76552	72071.22397	82823.4853	372013.1083	363786.2227	345571.5312	114089.1169	88608.09239	86809.5077	578378.3236	708702.0021	449972.0157
158.8734763	62.35168565	158.8734622	158.8738406	53	23.25	2.037351443	0	0	0	24450.99225	11778.1834	87908.57348	16608.95625	0	118020.3628	54639.7521	60612.43418	72877.35234	0	0	0	0	0	0	0	0	0	0	0	0	0	0	0	0	0	0	0	0	3965.696	0	0	0	55790.84162	70128.6647	65688.00686	0	0	0	0	0	0	0	0	0	91646.80958	28595.84019	98385.29046	51466.03256	56662.67757	59198.2626	91454.52203	8346.80165	0	81429.97984	36289.12032	83610.75841	66065.97329	73415.64372	75267.93382	0	0	0	0	16382.06605	30572.96022	7711.222	0	0	12336.9664	13065.42555	17484.1121	0	0	0	44701.55772	52632.322	53517.03094	0	0	0	59841.96527	78869.73418	56918.33045	79099.84508	61484.13404	63057.93994	0	0	0	6058.4102	6766.1872	10269.611	0	0	0	49482.86057	41841.85913	28224.4693	52707.98551	61849.57086	46961.02851	0	0	0	0	0	0	62420.4745	25127.9459	11800.5084	
192.0230667	49.73903401	192.0227947	192.0235488	61	19	2.908587258	23148.2924	109983.5039	76254.6525	84435.43281	97921.89229	156648.639	0	0	0	0	20856.87735	0	0	0	0	121530.7328	100469.3836	123962.0235	129870.0152	115259.1936	126182.0864	0	0	0	4224.2832	20200.97495	0	0	0	0	0	0	0	141483.1204	11253.58605	58673.7937	0	0	0	149381.7203	132275.2093	137694.7278	100136.5083	130555.351	137259.1474	31321.07075	69391.53635	70419.6759	0	0	0	0	0	0	0	0	0	223308.7429	162587.836	163520.6072	0	0	0	230766.7304	243273.6061	227422.1816	143097.1872	91871.36322	142378.3431	40460.44235	20516.6007	40755.7971	210889.7158	304180.0288	221334.4638	59681.45336	58196.39743	71110.80095	0	0	0	13057.50375	17994.0766	0	0	0	0	0	0	0	32536.75625	0	51139.2381	135555.15	92533.26853	106635.3404	58189.43475	49913.53675	0	0	0	0	0	0	0	102541.9192	84147.83136	81341.64913	0	44628.44535	0	87520.01527	95167.76144	94421.39257	
205.189776	47.52230066	205.1897638	205.1901803	51	10.69	3.9387524	0	0	0	0	0	0	0	0	0	0	0	0	0	0	0	875762.6836	842970.8393	947348.9009	3072268.72	3704448.183	3614497.354	499716.2492	522774.6451	460555.0871	0	0	0	0	0	0	0	0	0	0	0	0	0	0	0	2671962.227	2512478.598	2664294.743	9843664.689	12835212.78	11815390.36	4778316.472	5355183.533	4687656.118	38467.37255	0	0	0	0	0	0	0	0	387761.7219	379709.2245	378632.887	1230427.836	1031650.984	1233342.074	2654751.21	3078682.187	2968570.357	67934.59765	0	0	0	0	0	827096.1274	1038402.696	975975.0437	32703.1142	0	0	0	0	0	0	0	0	0	0	0	530509.1187	383456.4908	355319.4035	18122.6443	0	0	1111912.831	1087702.264	890352.2254	840719.6931	518161.2059	718560.2582	15521.1272	7042.79335	0	0	0	0	0	0	0	11399907.23	10174093.69	13857391.27	572652.7242	95507.44355	24782.18445	
206.1933585	47.11739848	206.1929615	206.1935209	31	7.518	4.550482351	0	0	0	0	0	0	0	0	0	0	0	0	0	0	0	87922.47545	75792.9351	0	0	311310.3023	335382.9708	36271.21223	53041.89986	0	0	0	0	0	0	0	0	0	0	0	0	0	0	0	0	0	249570.0802	266101.1305	1336708.355	1298713.721	1402898.411	0	539053.414	454477.0944	0	0	0	0	0	0	0	0	0	0	0	0	103969.3355	91751.19695	0	299022.9902	284575.4435	263186.3888	0	0	0	0	0	0	100282.8211	127169.6182	88784.94691	0	0	0	0	0	0	0	0	0	0	0	0	26405.21698	22016.462	0	0	0	0	107085.0008	92283.221	102371.4519	53190.86622	0	74754.51206	0	0	0	0	0	0	0	0	0	1166999.642	1432596.841	1474037.078	0	0	0	
212.9983928	52.69589034	212.9977785	212.9995404	113	6.846	14.60706982	218024.0601	198845.8202	288247.7208	210710.7771	189760.2105	205693.2454	238876.9847	263267.161	209305.209	117553.0676	85702.46209	85147.20323	199191.0313	228389.8243	243525.9764	487275.9374	425570.4781	436795.2657	224189.3727	246665.3837	234696.9703	217761.6846	225001.3597	197766.6255	381931.1582	343196.1229	323483.8797	220138.6832	222890.4601	213979.4425	267000.8821	156359.8534	244360.2997	583009.0309	573784.1935	571153.5767	100059.6092	105228.4986	110978.186	414974.0189	440204.9421	431832.0308	373709.1439	356923.6658	388708.5065	573276.2886	532799.9597	524392.7529	195549.0716	155513.5773	129471.2505	130638.3196	146150.6253	137372.7505	210694.4219	158709.9709	0	339113.1565	313119.2795	335500.6751	367062.9323	345236.9211	327853.1772	503045.7876	496643.315	469434.5508	282373.1502	202779.0462	232063.3488	162452.2534	159927.5526	139396.5751	223556.1932	276827.5641	348861.551	558501.0612	577994.6425	520829.255	103512.0266	142478.1432	101550.9165	265282.2403	240393.5548	244824.0944	159745.6982	139346.5938	155335.1679	112700.7037	110275.5216	107733.1408	272276.5141	146622.8374	199222.9834	431492.6179	429330.3776	444658.2191	468089.0477	602297.0389	467680.3644	226530.3338	250859.1836	5443.80275	79534.51492	151266.1613	74667.0655	423472.0674	422552.3237	444028.1303	361794.105	351073.5453	367443.6821	283171.7049	254241.6549	232442.6643	
214.0050057	48.3096481	214.0038362	214.0056106	111	10.94	8.900221303	274005.1801	318313.666	274073.3363	474516.9337	512186.4637	675246.8148	98456.17584	144161.3533	122231.6092	100497.2764	142198.5889	175462.2972	95817.46167	115907.2744	126741.9631	732271.7302	729026.5128	803707.4419	741412.8514	835255.6043	788873.7256	64775.3854	94049.15891	224446.7467	231826.3444	212677.4096	187419.7137	143866.4025	239004.0601	131432.0312	108637.315	97520.33615	119825.7285	181768.5945	224781.0414	196548.5958	66002.5233	59254.3718	85065.56775	981156.6497	942964.9049	990505.9241	729037.8841	840853.4725	767831.16	86502.42079	269438.6217	350414.0876	60048.93685	56995.3767	112107.6741	52247.1742	27696.57505	13052.5823	0	40301.5128	0	865266.5828	742325.6028	756295.6884	59712.8471	70095.84206	58607.08235	1215336.403	1355321.638	1372444.29	669477.0822	572115.5132	666737.9642	113007.1324	193882.5873	174198.399	1017230.024	1127783.5	1112230.724	380227.0808	300429.6486	345474.1109	43901.06885	41426.9745	0	61137.23319	60990.69956	175731.2436	63962.54892	86495.3031	71636.60575	80591.51505	89677.11439	87728.18318	193305.1071	143848.1873	176876.806	466602.4756	495480.7707	514771.583	146359.1514	122385.0614	166246.8404	56550.92846	57518.2255	255399.12	4525.9318	52817.78645	82278.9187	427065.0329	494816.8505	439711.6294	99746.4732	121180.0852	121586.8177	507164.4372	507805.9891	448188.5065	
227.1717523	47.95869271	227.1710408	227.1723345	44	11.94	3.306003703	0	0	0	0	0	0	0	0	0	0	0	0	0	0	0	431088.3259	353178.0816	352261.0026	1205979.592	1369824.356	1247403.558	198990.6655	168940.5863	139324.6197	0	0	0	0	0	0	15676.47316	0	0	0	0	0	0	0	0	772353.9242	927797.9559	935092.4339	5240764.794	5225061.24	5460215.835	2004076.237	2175142.3	871557.2147	0	0	0	0	0	0	0	0	0	120980.0597	0	137580.2974	629281.9634	437327.4169	566428.5416	1110829.007	1190535.448	1116520.868	0	0	0	0	0	0	437891.101	569513.7969	558189.4465	0	0	0	0	0	0	0	0	0	0	0	0	164392.2499	156305.2303	266055.3406	0	0	0	664114.058	485630.1828	565752.5328	356257.2437	448555.1996	227829.7214	0	0	0	0	0	0	0	0	0	4872565.524	6120380.291	5732758.241	199786.1291	213154.0039	0	
228.1750578	47.28572741	228.1750448	228.1753704	37	16.46	1.918526572	0	0	0	0	0	0	0	0	0	0	0	0	0	0	0	21065.9808	35536.33735	21816.5804	109771.3796	102102.3497	115539.4827	55815.4589	62041.91631	0	0	0	0	0	0	0	0	224117.048	0	0	0	0	0	0	0	87035.8997	43513.66725	88863.66335	742564.0248	809756.4928	653132.6407	212164.1765	178997.2622	141268.0996	0	0	0	0	0	0	0	0	0	0	0	0	23527.0336	22364.297	17858.24145	117566.3384	93955.3278	137736.1675	0	0	0	0	0	0	107883.1563	27594.2454	27791.2178	0	0	0	0	0	0	0	0	0	0	0	0	0	0	0	0	0	0	26217.7689	28521.1404	24918.57685	27983.7106	42772.6541	19475.072	0	0	0	0	0	0	0	0	0	565161.1092	614015.5753	592918.7387	202470.3619	0	0	
237.0191495	38.97850658	237.0161212	237.0195681	47	39.47	1.066766232	0	0	0	64363.2583	13562.37915	78529.48185	0	0	0	75218.73855	24858.1615	20197.0795	0	0	0	0	0	0	0	0	0	0	0	0	0	0	0	0	2102.97955	0	0	442054.2273	0	8096.45115	0	0	27281.8006	59689.0033	78385.4251	0	0	0	0	0	0	0	0	0	95186.40935	55088.53485	78782.2767	36914.6345	10290.37845	0	106451.8521	68834.9279	0	0	46848.05395	48209.78685	11462.0186	44386.12015	13712.28285	0	0	0	45816.35475	50697.5904	80768.0712	0	0	0	47472.89805	0	59021.7325	0	0	0	10074.4324	70931.228	75823.24755	0	0	0	70796.05395	28058.95735	5824.11725	36876.753	12732.53995	35061.4888	0	0	0	0	0	0	0	0	0	64559.40305	63219.6235	44128.79205	53883.3437	47253.46965	28460.31565	0	0	0	0	0	0	56068.1588	47754.90325	55959.26865	
270.9565874	56.38674138	270.9559648	270.9568074	113	6.427	15.55935895	318952.6261	263783.4127	275067.8588	285302.4561	256501.5094	244697.4247	340496.6964	299978.6545	286606.2295	90612.04901	80911.06628	76289.08986	278499.2332	279295.2588	257738.0457	697804.1649	592504.1545	614480.9794	353498.373	318031.3785	335157.9705	280685.0262	274935.5152	254208.0097	469600.3079	481319.8755	431426.6282	307142.5764	284762.4537	335959.5269	342688.6928	380203.5525	375080.1507	738076.4904	753520.6123	789515.5087	166823.6516	171798.9281	108589.6494	574094.3551	552168.0692	590629.3777	439004.4147	477045.8215	501579.3233	686857.8793	622157.6921	686984.0917	188120.6395	198240.6264	220718.7727	175651.1752	179538.4926	173969.6918	194945.0788	68179.00484	0	463549.008	368201.586	438825.7909	352739.4413	375789.6098	345315.6646	593493.3472	693137.4288	701314.014	321944.8473	216546.2821	251758.6593	170692.8996	161408.4633	159205.1459	247000.583	267398.099	270068.3237	673083.6328	581703.3341	691817.0086	105386.7527	94266.90529	96749.43554	247362.374	258313.759	222550.1556	165170.882	148330.012	149020.6912	92276.06929	144873.8468	86991.21529	183195.9989	217762.3326	211327.0619	485650.2871	456809.8591	483994.0835	411426.2658	379734.9306	411379.1745	206361.9938	219945.4392	205859.5632	98007.53778	72364.678	115108.9994	461007.3692	459934.5094	467011.941	318278.669	315642.6098	334801.2542	279261.1454	255261.7647	241922.2002	
271.2319076	548.1104991	271.2300291	271.2342487	42	36.81	0.786399577	0	2823.2712	0	14137.61255	0	0	0	9923.6592	0	0	8622.499	0	5838.6821	0	0	0	0	0	0	0	0	0	0	0	0	0	0	0	4652.2944	10286.51205	0	0	22756.0348	0	3493.8895	3039.61835	0	0	0	0	0	8659.422	0	0	0	5833.89135	0	0	5387.3793	0	1250.14395	2109.74935	0	0	50559.38075	0	0	0	0	0	6419.7819	0	0	0	0	0	0	10327.0743	12620.4329	8769.32485	12865.02055	10287.91525	0	0	0	10586.0634	4913.063768	1313.88175	5122.89015	0	0	9916.73255	24133.6021	5537.0814	27195.08295	31797.4985	28397.72178	15091.0972	0	0	0	0	0	0	17952.48365	30402.8458	0	0	0	0	20775.8112	5660.66385	0	0	4850.4718	0	0	0	10732.81455	0	0	6499.97035	13907.9708	9832.8446	
271.9628944	50.19493129	271.9597963	271.9640331	74	22.02	2.868205937	196221.9321	176055.8219	283540.4562	182507.7003	269910.3032	273475.8166	0	0	0	0	0	0	0	0	0	289382.3694	394226.7719	257917.6544	306056.2494	373627.2784	380477.598	0	0	0	179583.7628	161637.7631	148792.0367	0	128449.0692	39753.16235	68422.70635	31329.9307	58514.1675	104871.3092	97487.5559	126614.0897	0	0	26388.4213	352205.5456	338206.3662	386205.9367	208168.4789	274950.7795	205882.6763	28127.9405	209498.0882	145792.8885	0	2998.2471	0	0	0	29568.4453	0	0	0	370371.1678	311325.8908	293373.709	0	0	38149.3727	447225.3816	480002.3209	498035.577	129116.7398	191818.9898	121412.92	36727.27165	38933.52835	52611.5797	226802.3976	224717.0661	302365.5951	237682.9606	104258.694	258269.211	0	0	0	15442.53565	0	15144.0728	0	0	31809.42245	0	0	0	27091.6455	93068.12515	93579.1894	129978.9711	220979.4335	152294.2519	31584.8349	0	26734.79085	0	0	0	0	0	0	147480.3546	136617.9161	225776.7201	14997.11355	36652.4912	22060.2785	200842.151	107404.8408	92311.49611	
273.9602151	49.60813242	273.9594219	273.9602785	38	18.85	1.814882033	28250.8863	0	41375.0942	0	0	0	0	0	0	0	0	0	0	0	0	112170.6207	111055.8306	90926.54918	60699.38909	78037.82532	64531.32011	0	0	0	0	0	0	0	0	0	0	0	0	0	0	0	0	0	0	142131.1228	127724.1741	149048.3582	118193.7228	100789.9047	134845.0519	0	10473.1142	53588.4042	0	0	0	0	0	0	0	0	0	564220.7488	383779.4176	0	0	0	0	113305.9133	117749.886	124290.957	146243.5776	78101.51455	85610.77631	0	93994.42795	0	126042.631	105511.9532	202483.1359	82446.3141	40543.7524	25798.30395	0	0	0	0	0	0	0	0	0	0	0	0	2894.411942	0	0	139122.1362	159302.051	118692.6342	0	0	0	0	0	0	0	0	0	43559.67522	125695.3845	0	0	0	0	0	35761.23867	0	
284.0309575	79.07234741	284.0301246	284.0310289	43	17.88	2.060520429	0	0	0	115683.9606	119803.8773	130865.5923	0	45111.9559	0	101711.7379	97329.0657	89981.82227	0	0	0	0	0	0	0	0	0	0	0	0	0	0	0	0	0	0	0	0	0	0	0	0	111873.3082	127626.2058	107745.4432	0	0	0	0	0	0	0	0	0	108046.2974	131507.2185	110490.8063	89992.79047	79822.40501	62058.80666	0	32872.44641	0	0	0	0	0	67502.27418	83650.18963	0	0	0	68867.07132	142689.1952	86985.23435	0	0	0	73849.18634	137209.1011	62668.4253	0	0	0	41627.25531	54146.77667	77555.34458	0	4115.2214	0	60081.83878	84403.32221	59580.64999	113570.8739	78379.80746	148016.2037	0	0	0	0	0	0	0	0	0	75266.12578	97024.47224	107104.5402	91497.82699	95383.74827	0	0	0	0	0	0	0	52052.75725	75987.26081	88503.12374	
305.1028071	52.76913781	305.1026847	305.1036915	48	30.9	1.277465508	0	8934.79725	0	0	0	0	0	0	0	0	0	0	51605.9973	18107.50155	27540.5378	36481.00715	76524.32919	74076.36771	38339.5415	62269.69115	73418.4116	0	23860.92705	27638.59205	53572.5857	29630.26035	49439.7705	33681.7653	50371.07135	45880.78205	28257.3601	0	20074.3194	40886.2981	59738.79635	22504.5939	0	0	0	74560.88309	88711.88132	55033.85652	309182.9621	71107.92312	63523.25151	47948.14895	0	0	0	0	0	0	0	0	0	0	0	0	30520.176	0	0	0	0	55459.11319	73031.0823	107141.7672	0	0	0	0	0	0	27597.0784	0	0	30602.91365	45449.15905	45502.86315	0	0	0	0	0	0	0	0	0	0	0	0	14288.8854	0	0	131377.5308	25643.41309	32886.0631	0	0	0	0	0	0	0	0	0	38119.95629	102645.5824	46189.97095	26108.8088	30742.269	29327.80615	0	0	0	
306.9330163	53.35697602	306.9322467	306.9332626	44	42.47	0.805522164	0	0	10394.1624	0	5638.196	23003.13595	0	0	0	0	0	0	0	0	0	38208.22005	26002.5507	39395.22435	0	0	0	0	17940.52465	0	79396.2194	29072.35815	90066.0698	12369.5987	0	25787.7864	0	0	0	60655.79933	30128.57374	139238.9575	0	0	0	23566.6572	23856.13075	24901.2165	0	88822.40325	12650.26625	31240.0432	63795.39775	34130.2461	0	0	0	0	0	76506.7049	0	0	0	0	0	0	0	0	37102.0665	53680.75908	21395.8257	39150.51087	0	0	9447.08085	0	0	0	0	58334.4654	0	37767.03005	38904.21307	119139.283	0	0	0	15094.8198	0	0	0	0	0	0	0	0	0	68626.6525	0	28854.3122	19833.1091	31412.09765	25318.5395	0	7494.57595	0	0	0	0	0	0	22470.36145	20760.0689	16027.8321	0	0	18376.34	0	0	0	
307.2149097	320.3059423	307.2138475	307.2158821	40	37.09	0.9933164	71121.03295	22847.74845	0	0	0	0	14127.18635	0	0	44011.0227	0	0	0	0	0	0	0	0	0	0	0	0	0	0	1092.983003	0	0	83294.90785	0	3865.7937	0	1545626.509	36678.3178	11349.18555	24670.946	0	0	0	7131.8759	0	0	0	0	0	0	0	8349.25725	0	3313.0452	22392.94055	0	41760.88139	0	19114.1949	0	9381.27685	13597.345	0	0	0	0	0	0	0	0	0	0	0	0	9130.1731	53605.6282	0	12899.1725	6843.9061	0	0	0	4287.64775	4576.37	11928.60685	0	0	12375.47185	20951.9764	0	0	12954.08185	0	16570.26185	7903.20205	0	0	7081.2394	0	0	0	0	202198.8289	0	8680.3558	0	5104.8867	43967.5497	0	0	8699.53905	0	0	0	4974.39445	0	5241.0168	0	3051.9566	
309.1806623	132.3500097	309.1795154	309.1825966	47	18.23	2.309668851	0	0	0	0	0	0	0	0	0	0	0	0	0	0	0	12479.2827	12971.34455	12685.3434	35134.97127	47416.75287	59276.9099	869.4384369	0	0	63496.54877	51710.07755	53391.06006	0	0	0	0	0	0	0	0	0	0	0	0	0	0	0	50180.54965	3043.7569	10330.9369	27752.0247	21565.75118	20282.13645	0	0	0	0	0	0	7904.1555	0	0	61227.77738	53073.91302	56476.32967	152756.3676	111886.7223	123816.8867	52573.89084	41944.40025	36041.04388	0	0	28666.78155	0	0	0	0	0	461.5918478	465.947234	0	0	0	0	0	0	0	0	0	0	0	33997.1803	0	28017.12555	16708.34035	30454.3507	0	9239.8661	13819.3918	11962.32195	30052.58794	0	46180.76718	0	20837.88395	26347.4706	0	0	0	22741.12775	30983.40907	39377.32578	38054.99147	0	36911.49536	56171.3569	0	31317.3075	
399.2115787	329.4347196	399.2109045	399.2124115	35	13.3	1.978630787	0	0	0	5180.8146	0	51322.56005	0	0	0	0	0	0	0	0	0	689004.5983	647817.7582	714352.3062	422132.267	359372.8446	378761.6347	10193.7717	0	0	0	0	17406.28395	0	0	0	0	0	0	0	0	0	0	0	0	219816.7001	193746.3221	229087.7504	0	0	0	0	0	0	0	0	1018.11351	0	0	0	0	0	0	33142.8042	32940.69386	26147.74485	0	759.1158161	0	244872.172	264259.2076	236795.2186	26773.16225	0	17836.3641	0	0	0	25832.44497	11895.96005	17320.1593	0	0	0	0	0	0	0	0	0	0	0	0	0	0	0	0	0	0	92087.44965	0	0	0	28424.50695	0	0	7612.99745	0	0	0	0	142530.4572	111289.3169	116082.3412	0	0	0	75167.87809	12033.46955	4629.54015	
431.1445979	84.02988851	431.1441291	431.1462432	43	8.974	4.105427375	0	0	0	0	0	0	0	0	0	0	0	0	0	0	0	75956.21082	71670.57564	67466.50474	45939.194	47210.41563	61820.91866	0	0	0	58795.55713	69500.35184	60512.34153	0	0	3670.0611	21186.07682	0	12273.62142	0	0	0	0	0	0	0	0	0	40814.74832	33350.93451	49012.33822	16494.32773	13802.6114	23871.65688	0	0	0	0	0	0	0	0	0	112925.2728	105219.2564	113248.2231	168069.5174	151711.3929	144352.2648	68803.21136	75213.20561	76511.09099	4125.37865	0	0	0	0	0	44844.78242	47292.39706	44271.50332	0	0	0	0	0	0	0	0	0	0	0	0	0	5040.1452	0	0	7743.2582	0	79871.56005	86971.62674	70026.32224	19063.85315	0	42439.07898	0	0	0	0	0	0	98436.92221	84366.87266	85272.27688	3816.2288	4311.77035	0	0	0	0	
435.2325662	375.8536033	435.2325662	435.2325662	66	8.301	7.608468225	0	0	0	0	0	0	14413.0869	0	26826.06645	0	24735.3812	31898.1714	84438.5364	89361.40474	91354.22076	0	0	0	0	0	0	147442.2177	141790.7583	125954.9594	0	0	0	114550.5721	212408.9667	122693.0853	45956.44683	0	83683.52013	258990.0524	277712.6274	282334.5065	95495.46164	77967.04491	91631.9048	0	0	16240.025	0	0	0	98548.57151	83327.31228	98391.16742	343902.7001	334644.4791	329501.9554	114468.9424	122664.828	125824.323	375485.3831	59452.28059	0	37898.90565	46456.4386	23943.9827	64829.57602	67877.48724	72196.07567	0	0	0	53515.99515	0	61801.93265	139535.2282	122623.8487	125332.9376	0	0	0	23606.6728	20959.86025	33579.11535	0	37539.82001	33955.96055	18227.74515	0	20361.21605	541468.6375	506539.7946	543183.9451	0	38680.0081	28543.35005	15543.8602	0	0	0	0	0	104681.5328	0	124264.9361	105784.8175	146294.4204	144850.9181	389834.0578	375318.8568	368160.2446	0	0	0	0	0	0	0	0	52225.04585	
444.8319539	51.82540937	444.8319539	444.8319539	76	26.85	2.646280506	36466.4721	18622.51505	33970.3539	99645.0536	0	135784.7421	25816.8291	0	18027.8149	0	0	0	66616.4901	38886.2455	47216.5862	71250.72853	79982.75051	81880.98036	24621.88435	46167.95975	48638.66045	25382.3337	29858.9222	233513.6925	74367.32828	81575.7576	34384.381	54913.63605	60078.91055	34722.6956	39412.31725	27561.6561	42441.27975	43949.7888	156459.6044	78217.44511	0	0	0	110076.647	58973.85385	54929.25168	52834.97537	37559.66705	46965.5874	60552.18355	180995.8687	63039.62494	0	0	0	0	0	39480.8416	0	0	0	53165.4984	74860.2717	17063.694	0	23561.8096	17518.0607	83668.9498	59114.51213	175064.6781	43434.8556	0	0	14086.78215	0	14312.38915	13091.2985	0	19583.93255	51619.48505	56935.65232	62911.67429	0	0	0	8423.01875	24911.9032	15299.0748	0	0	0	0	0	0	66095.019	0	13022.1189	35171.15535	49036.75482	37276.2619	39583.6111	0	36855.54165	0	0	0	0	0	0	50648.5098	69745.28166	76933.2221	25848.4702	22660.1696	21426.70085	76204.0442	52482.7338	10278.4641	
446.8291692	50.76849531	446.8291692	446.8291692	55	13.79	4.007480631	81475.94227	0	73850.10915	62885.91615	62130.42345	0	73933.96485	0	17706.6489	0	0	0	0	83297.8089	46156.86365	106197.5987	99869.29153	91116.49668	75466.169	82959.72075	125534.9658	59775.77175	0	111697.2822	94608.56864	115298.1555	97725.57989	64962.16415	0	85738.41825	45125.26887	0	0	98130.49675	93181.58006	162627.2719	0	0	0	100308.095	0	79936.46472	52715.56476	0	123141.4896	64605.463	92406.67711	0	0	0	0	0	0	0	0	0	0	109922.4708	0	131189.1185	0	0	72967.7139	93440.12082	0	82333.31112	0	0	67431.00187	36617.0379	0	32242.4417	36783.06165	0	0	100720.4438	88721.57382	0	0	0	0	38058.11315	0	61216.40255	0	0	0	0	0	0	27738.3354	27692.707	41675.3331	0	74940.13654	56756.30025	87455.97297	0	0	0	0	63723.67295	0	0	0	109294.6603	0	0	45177.39455	55271.0168	0	0	0	76306.43494	
459.8739609	51.49915071	459.8739609	459.8739609	50	42.63	0.925960221	39042.00995	118781.5262	33210.32555	53991.40025	0	0	0	0	0	0	0	0	33960.48795	0	0	29413.11045	27698.8543	31649.75465	33473.598	49057.12895	42649.08645	50936.27905	94231.77055	36786.79613	139117.5843	17717.6795	16770.1757	40529.4419	19479.6927	90609.00985	23142.8279	33858.64665	0	70496.2447	0	73297.6791	0	0	0	148529.1943	65707.0324	87687.42525	0	31527.513	159052.3412	0	0	38511.9896	0	0	87395.7124	0	0	114240.5039	0	0	0	42518.0477	96069.27885	0	61962.18855	0	0	0	26312.9472	68683.0256	0	0	0	11427.29205	0	0	38170.42355	0	0	0	16259.5416	0	0	0	0	0	0	0	0	0	0	0	0	0	28997.1666	25367.6792	28423.31325	0	0	114012.3731	61372.96955	0	0	0	0	0	0	0	0	0	42928.0915	0	16297.7454	0	28540.3785	30377.8646	99709.03755	0	
464.1382841	128.8179532	464.1382841	464.1382841	26	21.66	1.093453856	0	0	0	0	0	0	0	0	0	0	0	0	0	0	0	0	0	0	11758.2259	0	0	0	0	0	0	0	21136.6312	0	0	0	0	0	0	0	0	0	0	0	0	0	0	0	0	0	22633.9572	0	0	0	0	0	0	0	0	0	0	0	0	44829.56441	38760.66731	0	89661.02278	82646.14661	150700.467	0	43165.63082	29033.05292	0	0	0	0	0	0	5929.70545	0	7653.19045	0	0	0	0	0	0	0	0	0	0	0	0	0	0	5323.554	0	0	4444.80315	30391.47629	47200.22056	0	0	17603.64285	19692.69975	0	1981.83805	8172.49505	0	0	0	23861.89365	52927.63058	49239.15094	18572.64	6469.49515	24976.03755	0	0	0	
478.6161461	57.38190579	478.6161461	478.6161461	50	11.62	3.849986412	0	0	0	74201.33741	87177.02415	67363.03825	19826.07745	0	133520.1019	282261.6525	322112.5182	271849.2078	0	0	0	0	0	0	0	0	0	0	0	0	0	0	0	0	0	0	0	0	0	0	0	0	213298.8815	230282.0821	237536.6194	0	0	0	0	0	0	0	0	0	187425.1498	113285.1963	204277.4354	206651.1465	152309.9041	158806.1201	397922.3503	15056.31865	0	97682.3952	117780.4932	144307.8678	251407.1046	253887.3289	205047.0051	0	0	0	39899.99675	41102.449	43466.1902	0	0	0	37763.9595	56445.19906	46234.23295	0	0	0	175642.3436	218726.0031	194566.9141	31600.95335	0	0	278448.6535	315765.9029	298837.7682	297500.2949	302240.1288	277809.0052	0	0	0	0	0	0	0	0	0	140968.5538	158589.1331	167103.0231	199213.328	197240.0387	229773.0624	0	0	0	0	0	0	47915.7176	74995.95189	37493.62792	
484.9452068	46.58766246	484.9452068	484.9452068	60	44.04	1.254840098	122951.666	0	0	0	0	0	0	0	0	0	0	0	0	0	242231.5396	477293.1383	0	396757.503	257772.2013	78248.91815	0	0	121790.738	0	178320.6339	51183.81205	70996.38325	343458.633	141088.3093	0	0	0	0	263881.4639	108023.3569	97498.8755	0	0	0	68741.66905	73914.01275	0	34723.7046	133603.4698	166704.1582	196094.1924	373757.7354	0	0	0	0	0	0	0	0	79292.3987	0	0	0	159601.8828	192353.7904	0	22188.3544	68647.71305	97163.2997	0	129467.7497	142916.8875	189716.5256	32081.5428	57900.2646	0	217535.0201	19671.58025	50785.4302	161556.3134	138561.3936	113832.6589	0	0	0	501999.5883	121555.0938	88076.54325	0	30457.7306	0	0	0	0	0	107095.856	0	236135.9468	257405.7733	52946.403	132300.1298	352050.9665	147900.0473	155133.4899	0	60274.02045	0	0	0	80769.20475	129505.7502	240029.6968	195443.3905	230023.1503	175779.2007	79781.05525	94704.219	0	
485.953549	50.54325745	485.953549	485.953549	60	19.36	2.854501957	29920.9102	167126.3024	144214.7713	38736.6637	56516.5444	87950.9219	0	53748.0403	121359.3266	0	0	0	0	71534.16685	0	90680.21585	101393.3733	87090.8465	120239.2894	89298.0673	108930.5397	0	0	0	73980.40765	143237.3242	0	0	93225.832	0	0	0	0	0	218377.0287	42152.2742	0	0	0	110425.7657	147970.3738	142500.8378	96282.0394	112217.8474	75650.8761	0	216282.3657	284014.317	0	0	0	0	0	0	0	0	0	302419.4103	56324.7451	56227.38545	0	0	0	184810.1703	177507.2379	237524.8923	114888.6659	113813.7866	130694.5097	0	246122.4172	269613.607	161431.2556	214845.4943	167197.556	53082.7534	96358.3486	67593.72875	0	0	0	0	0	0	0	0	0	0	0	0	47095.07205	0	0	114513.3098	74750.6568	100803.6693	183825.8355	148065.2197	20676.7504	0	0	0	0	0	0	116286.1668	105187.6853	99492.40995	52783.47125	223335.6697	0	99592.3887	104074.1087	100469.4782	
495.2197705	248.0828325	495.2197705	495.2197705	49	16.7	2.836432398	0	0	0	0	0	0	0	0	10693.54725	0	0	0	0	0	0	5728.0579	0	6911.6404	90521.40103	78569.818	63115.93856	0	0	0	28244.01531	10008.7256	28784.5865	0	0	0	4394.6192	0	4992.1194	0	0	0	0	0	0	37380.30065	25895.10427	27021.17452	193317.353	146221.1152	152220.6231	0	92643.88944	76720.1787	0	6902.8112	0	0	0	18023.43211	49983.5877	10661.4534	0	26191.99192	11236.74985	34115.58415	35415.16571	26695.80118	0	84630.18198	82330.16184	92518.64982	0	0	0	0	0	0	80245.06946	74613.75754	0	15050.2396	6229.63305	0	0	0	0	0	0	0	0	0	1768.6407	0	0	0	22490.70518	63826.05021	0	0	9599.22845	0	34930.89033	0	0	0	14834.04325	7433.62475	0	0	0	68331.50446	65430.97124	0	76169.09565	149917.2029	107965.6745	5184.967	5697.45125	0	
536.2779839	377.8486654	536.2779839	536.2779839	53	5.93	8.875477057	0	0	0	77864.3287	74441.07168	75146.38168	56504.47045	65703.64889	53886.2996	80538.49485	0	58661.3405	0	41333.28165	50731.09685	0	0	0	0	0	0	0	47452.46595	0	0	0	0	53618.69102	0	59557.4996	0	0	85661.32345	0	67893.59289	0	59836.637	59269.35895	62872.44584	0	0	0	0	21388.78155	0	0	66339.64408	86059.95459	0	65497.61555	64224.99144	124774.4638	68441.29995	0	0	13151.64985	0	0	131841.8159	131649.8233	65737.85885	70537.5772	63560.52191	0	0	0	38379.85645	46867.3199	0	39497.72735	34761.64175	0	43841.09935	42079.00845	27750.9514	0	0	0	49410.6405	57738.5401	0	30045.58735	0	0	35148.02715	0	32120.4756	0	50972.89551	56884.8562	0	0	0	0	0	0	0	0	0	0	0	28719.09005	38302.3256	35604.2184	0	0	0	0	19286.4228	0	19327.47055	56502.88254	49072.98405	40679.4614	
553.940574	50.33227302	553.940574	553.940574	50	17.62	2.38962901	0	187612.653	0	75682.4916	37574.9302	0	0	0	0	0	0	0	0	0	0	71957.97235	65152.394	72813.01245	63258.9693	81249.9199	59829.01255	115667.6757	0	0	258565.5681	0	0	0	0	0	0	0	0	32940.3735	0	80752.6521	0	0	0	125522.873	82138.27275	90679.2643	61905.2387	72799.44815	64230.25955	0	106162.9102	37690.25685	0	0	0	0	0	0	0	0	0	94925.7555	113499.5106	113733.345	0	0	0	99268.0406	133878.6657	181972.0376	87636.56545	72815.69255	77104.54315	189363.3654	0	0	115724.1727	126938.5624	107022.3329	45582.3421	41253.41445	48257.3433	0	0	0	0	0	0	0	0	0	0	0	0	0	24418.22165	302938.3951	63647.0704	51881.68295	75213.1112	0	0	103512.036	0	0	0	0	0	0	61116.6078	62555.06735	81560.81935	170443.8549	0	0	60882.62335	69909.9028	182254.1932	
558.7576171	52.68545663	558.7576171	558.7576171	35	47.99	0.548359856	0	0	0	0	0	0	26102.3471	0	93228.217	0	0	0	136317.9437	0	0	0	0	0	0	0	0	19381.19675	24206.71785	0	0	0	0	26167.24995	0	74413.8311	39593.56645	0	0	188214.2175	0	0	18245.57275	0	0	0	0	0	0	0	0	40372.23725	0	0	43084.1975	60646.4615	81750.31693	34392.82775	102210.481	38626.204	64607.33225	0	0	0	52234.4247	73240.88225	109797.2131	52228.99255	36708.1328	0	0	0	0	0	0	0	0	12635.0109	0	0	0	0	0	0	20513.1763	0	58396.85985	96440.5361	0	0	23996.4528	0	55581.4749	14135.5569	0	0	0	0	0	103756.064	0	0	0	0	0	0	0	106732.8641	187393.5143	0	26719.9289	0	54861.55575	0	0	0	0	0	0	0	
564.4349595	402.1845852	564.4349595	564.4349595	47	41.6	0.94888664	0	0	75595.1692	0	222095.1013	487307.716	329912.384	0	0	0	0	0	0	0	0	0	245467.3189	178085.7376	172378.7207	216397.579	217491.1372	367778.4575	0	0	0	0	0	133518.6699	0	0	0	0	0	0	0	0	0	0	0	0	13193.5843	13874.2478	22302.4735	0	0	206573.5681	423880.7723	516362.9533	280821.5832	0	0	0	0	0	0	427397.5794	0	0	24265.31445	405556.0977	469524.4494	276542.409	128420.735	0	9969.95575	125448.8085	236125.6167	259553.4252	0	0	0	0	0	480280.5659	611059.1055	481767.5539	0	0	0	0	0	0	0	0	0	0	0	0	0	0	269584.7797	11157.22525	300206.0761	13818.82955	4641.81505	27496.59055	41993.81535	522615.685	189376.1923	0	0	0	0	0	0	0	0	197781.5095	20641.73845	148290.7102	167355.6723	182147.8513	206191.7511	154265.6489	
574.9516262	51.34200082	574.9516261	574.9516279	35	35.12	0.749310634	0	0	0	0	0	0	0	0	0	0	0	0	0	0	0	69161.29245	79799.32535	23960.7404	0	0	133111.73	66933.69775	0	0	80211.0619	0	0	17824.1302	0	0	0	0	107804.8639	55021.18605	31811.38465	45540.39107	94056.8721	0	0	68559.58835	0	41456.17255	0	0	189273.1823	76610.6275	29696.93865	0	0	0	0	0	0	0	0	0	0	253435.8737	124618.7915	0	0	0	0	10482.846	22781.09165	19208.9774	0	0	0	0	0	0	0	52347.56325	0	20492.0551	33384.1808	49549.19545	0	0	0	0	0	0	0	0	0	0	0	0	0	0	0	0	0	38325.4979	25882.17745	0	40592.0446	0	0	0	0	0	0	58370.3467	26134.94575	22747.5026	0	57614.9185	82796.31845	74182.0472	0	0	
621.9278119	50.76984775	621.9278119	621.9278119	51	19.19	2.331258057	0	28263.471	155974.6119	82404.4688	37401.4333	57359.19305	0	0	0	0	0	0	0	0	0	65894.43485	57624.0539	53976.30195	64321.64555	72601.17625	41895.8332	0	0	0	0	79381.07415	128428.9476	0	0	0	0	0	0	0	0	0	0	0	0	78508.46815	104456.689	115778.4746	73336.42055	93176.1322	91881.96375	0	149919.8605	121778.2386	0	0	0	0	0	0	0	0	0	351969.3028	62627.66875	616838.5601	0	0	0	145176.127	124958.6688	140616.9997	44488.8286	56506.7828	63241.045	0	87172.75125	0	103787.366	111274.2205	107700.4356	96702.94038	105816.3789	43359.42185	0	0	0	0	0	94190.6086	0	0	0	0	0	0	79718.82335	0	95429.6185	119929.7017	65569.20615	74398.4124	0	0	122901.4476	0	0	0	0	0	0	56707.9739	97661.6996	50493.2369	0	58333.61485	0	55998.72825	70222.2695	61646.0505	
789.3655319	271.7102987	789.3655319	789.3655319	36	9.716	3.250200429	0	0	0	0	0	0	0	0	0	0	0	0	0	0	0	23624.67245	16856.5605	17576.969	1723605.927	1977232.539	1677170.149	0	0	0	0	0	0	0	0	0	0	0	0	0	0	0	0	0	0	153794.9207	130689.3693	147150.417	27438630.69	28734210.12	27874668.29	254228.6642	283057.9431	251537.1957	0	659.7219847	0	0	0	0	0	0	0	79501.72534	75739.53919	60149.9727	16240.3449	16497.82289	10119.20305	249003.5022	270037.6001	281830.3064	0	0	0	0	0	0	12345.3502	0	9791.66655	0	0	0	0	0	0	0	0	0	0	0	0	0	0	0	0	0	0	9562.2705	12366.39805	0	14333.08245	0	0	0	0	0	0	0	0	215712.9024	228915.2436	263349.7658	3088068.715	2767192.745	2987084.718	0	0	0	
791.3805578	304.1869516	791.3805578	791.3805578	45	3.981	9.915519772	0	0	0	0	0	0	0	0	0	0	0	0	0	0	0	19313.80685	19254.6954	19019.17055	1375409.775	1620794.698	1389532.508	70402.02418	71811.27824	66467.94431	0	0	0	0	0	0	0	0	0	0	0	0	0	0	0	465409.7879	453743.0148	479693.6201	58627667.6	61368949.93	60166025.4	6366446.361	6296947.583	5996182.82	0	0	0	0	0	0	0	0	0	0	211937.0933	203553.6086	868972.2183	801860.5195	776961.4229	366566.0391	332742.8188	322594.9106	0	0	0	0	0	0	44715.70341	47690.72164	33723.01452	0	0	0	0	0	0	0	0	0	0	0	0	61388.31493	67222.71102	73811.79266	0	0	0	89122.01489	88307.06723	86813.58014	539777.5157	525250.4121	638286.6846	0	0	0	0	0	0	603599.4385	514702.4407	566452.6565	88792519.18	87413326.09	91904261.83	40602.6506	0	0	
792.3867513	303.6474518	792.3867513	792.3867513	31	7.124	3.693962588	0	0	0	0	0	0	0	0	0	0	0	0	0	0	0	0	0	9577.908	556428.6048	647015.8913	588676.9912	21868.19232	0	0	0	0	0	0	0	0	0	0	0	0	0	0	0	0	0	0	176466.1327	174587.89	17021616.8	17697944.25	16507090.43	2869925.952	2894916.577	2668169.651	0	0	0	0	0	0	0	0	0	355272.7705	83236.22466	0	347600.0166	0	0	0	141812.9049	138315.6791	0	0	0	0	0	0	0	0	0	0	0	0	0	0	0	0	0	0	0	0	0	16641.01842	17894.81753	24062.38269	0	0	0	0	0	29361.56445	224731.5213	231992.9234	259301.8301	0	0	0	0	0	0	257503.7023	226174.2761	237273.3268	3399247.465	25256979.29	21919254.49	0	0	0	
800.5743069	421.7325076	800.5743069	800.5743069	31	10.84	2.427655856	14457.8809	0	0	0	0	0	18346.64305	0	0	0	0	0	0	0	0	0	2296103.618	1947937.858	1772797.674	137368.5865	358267.0947	1311348.5	0	0	0	0	0	0	0	0	0	0	0	0	0	0	0	0	0	0	890945.6884	785027.1199	491296.895	87066.66688	18005.8407	0	0	0	0	0	0	0	0	0	0	0	0	0	6866235.917	3201611.419	2892101.193	0	0	0	1956900.244	1541681.218	0	339898.8843	312345.4808	536877.0889	0	0	0	1879872.174	1845710.648	1959244.509	0	0	0	0	0	0	0	0	0	0	0	0	0	0	0	0	0	0	221545.7419	0	1120262.044	0	0	0	0	0	0	0	0	0	3029455.8	934064.8044	3020390.733	0	0	0	389129.5234	319586.7579	
801.5766527	445.5538433	801.5766527	801.5766527	27	39.19	0.604343213	0	0	0	0	0	0	0	0	0	0	0	0	0	0	0	0	178825.7822	106067.7424	698403.2656	22047.7036	75756.3825	40973.0211	0	0	0	0	0	0	0	0	0	0	0	0	0	0	0	0	0	0	65337.1484	256217.313	0	0	0	0	0	0	0	0	0	0	0	0	0	0	0	0	3063642.135	1460087.449	1372278.478	0	0	0	1018045.229	444820.8976	380725.9287	19090.9037	533741.9985	277734.3412	0	0	0	187773.8512	113023.5981	199587.3895	0	0	0	0	0	0	0	0	0	0	0	0	0	0	0	0	0	0	13206.4766	55562.20565	217104.183	0	0	0	0	0	0	0	0	0	1526154.616	1399773.507	1298352.453	0	0	0	85038.04215	0	
823.4075671	303.8363743	823.4075671	823.4075671	48	6.108	6.893461552	0	0	0	0	0	0	0	0	0	0	0	0	0	0	0	57296.14538	57722.76915	67530.0154	3575646.988	4203942.793	3821112.925	188640.3247	176858.5342	167868.0653	0	0	0	0	0	0	0	0	0	0	0	0	0	0	0	1223350.678	1223761.068	1276925.919	50163561.45	46965833.25	49522214.05	16198312.21	15827153.95	15236989.69	0	0	0	0	0	0	0	0	0	1037134.407	534195.7115	564957.7365	2260684.948	2156353.682	2044489.754	935401.4044	878601.2196	826702.1953	0	0	0	0	0	0	107616.1149	117799.8179	104827.562	0	0	0	0	0	0	0	0	0	0	0	0	167631.2842	198339.8791	175097.2152	0	0	0	212204.0796	213315.199	220041.6768	1430063.991	1419186.023	1706627.428	0	0	0	0	0	0	1565285.375	1390132.671	1513319.874	90681951.99	88164494.01	91388543.8	111830.5493	14614.7204	4728.156	
824.4128629	303.484016	824.4128629	824.4128629	33	4.121	6.385777596	0	0	0	0	0	0	0	0	0	0	0	0	0	0	0	42147.48185	31615.6612	29557.1572	1571254.942	1911126.905	1711887.968	0	0	0	0	0	0	0	0	0	0	0	0	0	0	0	0	0	0	539443.7275	517483.5419	554269.2906	38990676.48	38835557.87	38658888.99	7721558.487	7660083.792	7334931.95	0	0	0	0	0	0	0	0	0	0	274546.3534	0	997344.8595	966820.5453	912037.2837	407121.263	389273.8049	376780.3872	0	0	0	0	0	0	0	0	0	0	0	0	0	0	0	0	0	0	0	0	0	0	0	238719.8127	0	0	0	0	204106.2462	0	620683.3147	643390.8369	768037.4699	0	0	0	0	0	0	688603.1197	631505.6383	665890.865	66426357.98	68482959.46	69605221.33	0	0	0	
825.5768327	496.7150041	825.5768327	825.5768327	23	16.56	1.112382405	21807.9954	0	0	0	0	0	8065.3616	0	0	0	0	0	0	0	0	0	1688683.646	1767089.328	1952620.446	1397820.452	0	865289.9178	0	0	0	0	0	0	0	0	0	0	0	0	0	0	0	0	0	25857.4421	0	487014.164	845341.8461	0	0	0	0	0	0	0	0	0	0	0	0	0	0	0	597288.3136	820858.0842	0	0	0	0	504776.8288	287775.4787	50697.2917	0	0	0	0	0	0	233057.4338	12709.4969	33803.33105	0	0	0	0	0	0	0	0	0	0	0	0	0	0	0	0	0	0	185185.1393	0	11560.598	0	0	0	0	0	0	0	0	0	351820.3408	273277.8362	221797.1174	0	0	0	0	0	
845.3897286	303.5374475	845.3897286	845.3897286	31	5.492	4.791658681	0	0	0	0	0	0	0	0	0	0	0	0	0	0	0	0	0	0	135360.3461	133990.3356	129725.6167	4850.6445	0	0	0	0	0	0	0	0	0	0	0	0	0	0	0	0	0	42342.38483	55503.47955	40150.6816	2294189.894	2148084.4	2266095.034	524982.6352	547539.4213	486252.0683	0	0	0	0	0	0	0	0	0	0	32431.16295	9359.2899	64510.88274	72455.94299	63465.1327	22760.9974	22077.47595	24333.93265	0	0	0	0	0	0	0	0	0	0	0	0	0	0	0	0	0	0	0	0	0	0	0	0	0	0	0	0	5437.3462	0	38364.38934	39732.38748	40145.52273	0	0	0	0	0	0	30046.22126	38798.82062	36381.10447	3930196.018	3583369.755	3867736.024	0	0	0	
850.5914911	467.2680523	850.5914911	850.5914912	33	24.2	0.978686385	514424.2047	0	0	0	88398.82535	144855.2961	247075.8438	0	0	0	0	0	0	0	0	0	1750080.806	1475612.502	1377070.972	1425376.484	1720865.618	1910156.85	0	0	0	0	0	0	0	0	0	0	0	0	0	0	0	0	0	0	1834546.235	766701.3759	2672.628333	0	0	164299.647	0	0	0	0	0	0	0	0	0	0	0	4674.2767	1471475.62	834385.562	694173.5339	0	0	0	1961672.428	1943219.778	3723756.818	665145.0144	605872.546	418561.4962	0	0	0	2381370.716	2574829.143	2506161.78	0	0	0	0	0	0	0	0	0	0	0	0	0	0	0	0	0	0	480739.89	0	659991.9228	0	0	0	0	0	0	0	0	7662.39	884090.1273	937689.2722	708436.9618	0	0	0	0	0	
851.5953466	470.9385206	851.5953466	851.5953466	29	10.86	2.180866531	0	0	0	0	0	0	0	0	0	0	0	0	0	0	0	0	821154.7342	712337.0966	715834.182	658354.9047	815051.5208	887432.6652	0	0	0	0	0	0	0	0	0	0	0	0	0	0	0	0	0	0	431162.6696	521839.7343	0	0	0	114044.5259	0	0	0	0	0	0	0	0	0	0	0	2325.438836	667260.1702	463196.3815	783770.5809	0	0	0	991089.5888	883933.3147	901325.4449	224843.0768	124604.6676	146253.4674	0	0	0	612531.1577	501042.9064	512203.8355	0	0	0	0	0	0	0	0	0	0	0	0	0	0	0	0	0	0	67672.04025	330532.3711	355027.4657	0	0	0	0	0	0	0	0	0	952048.8439	351463.7488	943869.687	0	0	0	0	11892.74805	
869.8372043	37.78605092	869.8372043	869.8372046	43	19.61	1.878740707	307091.4238	282481.2128	0	98146.114	0	0	0	0	0	0	0	0	371498.0136	0	259051.2818	333874.4982	229063.247	0	216206.0272	242562.452	270319.2619	289240.8045	379839.8325	397723.4702	239442.8311	234924.1148	344394.7045	249631.5698	164336.7477	0	0	0	0	0	0	0	0	0	0	0	196759.4097	0	0	363490.6972	0	0	42112.9662	484438.8906	0	0	0	0	0	0	0	0	0	140979.0196	0	0	0	0	0	214239.5149	244977.114	249465.4914	0	0	0	150082.0742	0	0	0	0	0	0	242367.6257	0	0	0	0	272674.1767	162836.5453	159058.9382	0	0	0	0	0	0	311974.9429	0	0	263969.0601	183682.7791	0	533887.2565	0	242926.0842	0	0	0	0	0	0	336859.9595	356971.1286	213479.0805	219652.4732	274378.4975	334335.49	0	22441.09655	0	
880.7370944	45.19471627	880.7370944	880.7370944	26	21.14	0.746900363	0	0	0	0	0	305459.5473	0	0	0	171560.0139	128593.5845	64597.4443	0	0	0	0	0	0	0	0	0	0	0	0	0	0	0	297494.7029	0	0	0	0	0	0	0	292915.2742	0	190744.9497	0	0	0	0	0	0	0	0	0	0	0	0	0	0	83062.90365	0	76931.54012	0	0	0	261930.4519	0	91951.39675	75733.103	72497.59795	0	0	0	0	0	0	0	0	42036.56945	0	0	0	0	0	0	78549.73955	0	96016.77491	0	0	0	72004.7068	0	0	198442.0363	273707.4262	301910.9462	0	0	0	0	0	0	0	0	0	112420.7429	127333.3736	81988.32377	74777.419	99194.50759	140087.3285	0	0	0	0	0	0	0	0	0	
988.8253133	36.84961002	988.8253132	988.8253133	31	44	0.4784689	0	0	202187.3159	0	0	0	0	0	0	0	0	0	78258.16825	0	275180.9952	207361.7845	55954.7747	0	103176.8536	0	115319.5048	0	0	168736.4242	192596.9059	114362.5902	0	79060.1688	0	0	0	0	167810.7435	0	0	0	0	0	0	102760.7077	61234.1298	142955.8834	72488.62985	0	0	96933.69942	0	0	0	0	0	0	0	0	0	0	0	568351.7069	0	199356.6487	0	0	0	0	99361.3335	96433.7338	0	0	0	68471.48845	0	0	0	0	23184.69676	123309.3572	30497.7338	202556.8516	0	0	0	0	0	61573.0676	0	0	0	0	0	0	0	0	165418.3518	0	0	174668.1503	199071.2688	0	0	0	0	0	0	0	0	0	0	62597.4062	0	0	0	0	0	0	
1117.102115	294.4401738	1117.102115	1117.102116	49	43.42	0.969720478	0	65361.70387	0	139945.9353	46702.1003	0	0	191060.2033	302311.6869	45344.61575	0	193907.2797	89038.73586	38132.1105	0	587.7631	0	0	0	0	0	0	0	0	308652.7527	0	5079.45615	42411.47887	60612.70425	0	47753.08761	0	0	0	0	76425.63607	100009.3696	12787.69225	43622.62595	0	0	0	0	0	0	0	0	0	0	0	85917.72525	0	87256.78422	0	0	62887.09792	14127.9017	0	0	0	0	83720.75223	46675.38458	0	0	47189.96413	17750.76315	0	91093.87962	0	121209.0273	69164.96189	6208.08015	0	5667.67135	0	0	0	0	0	165019.9093	0	0	128346.9951	0	59159.1869	0	48436.76495	24287.54988	0	0	0	0	0	0	117938.6573	0	101858.5139	75578.92916	0	0	130950.1214	152024.7607	66785.40221	192533.7169	0	60675.21924	0	121692.2719	0	0	57963.18167	152870.7984	85473.77017	
1270.280265	26.44302672	1270.280264	1270.280267	42	20.38	1.420381179	0	0	164244.3508	0	0	220139.6078	0	0	127763.7425	328037.3591	0	337959.5318	0	198603.4774	0	0	70411.777	0	0	105620.3339	0	0	0	178572.2299	0	0	0	216491.291	0	0	31274.2402	359261.6703	0	144265.9503	0	0	0	138762.2517	77139.1868	0	0	0	53290.6668	25307.07975	0	0	113623.967	0	164718.816	227177.5011	0	0	185237.9766	0	0	94014.91566	14133.2524	0	0	0	0	0	0	23427.22629	0	0	207446.351	313638.3725	0	0	313153.6487	0	0	0	0	0	0	0	0	0	166054.0135	0	157348.7919	0	95902.41155	0	0	0	61543.28987	0	0	316718.741	313225.771	0	0	0	0	0	0	143890.4419	0	0	0	10957.9796	0	36671.3172	0	36720.91555	248284.5204	0	242943.5145	53381.52505	182648.9201	427560.0201	
1321.917667	427.2515525	1321.917667	1321.917667	26	26.34	0.599448507	0	0	0	0	0	7661.946262	0	0	0	0	0	0	0	0	0	0	684623.4519	763987.2045	621064.7976	415132.7575	362580.1135	116016.4214	0	0	0	0	0	0	0	0	0	0	0	0	0	0	0	0	0	0	140322.6839	186952.1838	166681.1072	0	0	0	0	0	0	0	0	4491.461771	0	0	0	0	0	3243.987176	421181.3517	426376.7973	347719.2333	0	0	0	0	161685.4043	329634.9406	0	0	0	0	0	0	0	7945.002316	0	0	0	0	0	0	0	0	0	0	0	0	0	0	0	0	0	0	0	7271.235701	248823.5312	39483.7875	0	0	0	0	0	0	26217.32965	0	0	182821.035	113553.5159	75195.288	0	0	0	7484.388632	0	
1329.422521	296.6217155	1329.42252	1329.422523	28	39.7	0.39771974	0	0	0	0	0	0	0	0	186335.3065	0	23529.0244	0	0	0	0	20023.01375	0	0	0	0	0	0	0	0	109204.1918	82925.30791	0	93587.65323	0	0	0	0	67453.9553	0	0	54036.6588	0	57009.43387	115985.6989	2560.8616	0	0	0	0	0	0	0	0	112909.2899	0	0	140297.8124	0	0	0	0	0	0	0	3642.67255	70368.27573	0	0	3768.814	0	0	0	0	0	27619.23665	0	58404.3333	0	0	0	0	0	0	0	0	0	0	25737.7182	0	0	0	28576.69331	0	2275.606	199149.5245	0	0	0	0	73865.31434	0	0	0	0	8272.5921	21070.1014	0	0	0	4573.1925	0	0	0	0	0	0	0	9635.61245	177967.1944	
1453.052644	296.3928876	1453.052644	1453.052644	24	16.46	0.479631643	0	0	141383.2865	0	0	0	382614.3275	0	0	167181.7819	0	0	184704.6831	0	0	0	218747.5	0	105299.3203	0	170175.8085	0	0	0	0	0	0	0	179971.0809	129110.4022	0	74199.7685	0	201691.6018	0	0	0	25042.2097	0	0	0	186210.5535	0	0	0	0	0	0	0	0	133370.0883	0	0	38963.54695	74415.27768	0	0	0	0	0	0	0	0	0	0	0	0	0	11927.5034	0	11085.2327	0	0	0	0	0	0	0	0	0	0	0	107562.3057	0	0	0	0	0	0	0	0	0	0	0	0	0	0	0	0	204036.4239	0	0	140058.7864	0	0	119263.9596	0	0	0	0	0	150470.7155	0	132345.8863	
1544.557986	289.1641779	1544.557986	1544.557986	31	44.43	0.59229776	0	0	83721.67569	0	0	0	371999.3225	145425.6272	187475.3703	0	0	0	11170.56195	183283.9927	0	0	0	0	117629.5809	0	0	0	0	0	0	0	0	0	93585.1848	0	133317.4777	0	81595.56474	0	0	0	0	14627.79635	75315.41271	0	0	0	0	0	2196.9342	39872.77279	157359.4173	0	52177.1572	0	56278.89748	0	77492.805	0	0	0	0	0	0	0	0	0	0	0	24374.40987	0	0	0	48904.16435	0	0	120716.393	0	0	0	0	0	0	37660.36592	0	36268.76945	65772.23855	0	774.4888	0	0	0	130656.5116	0	0	0	0	0	0	0	0	0	61561.136	134709.019	0	11023.27365	0	0	208691.4	94708.24483	0	0	0	0	0	0	0	0	0	
1591.641385	38.24332968	1591.641385	1591.641385	26	24.84	0.423764726	0	0	0	0	0	0	0	0	0	0	0	0	0	0	0	0	398610.6538	0	0	0	342522.9474	180400.8267	0	0	187673.3917	0	0	0	0	0	0	0	0	0	0	0	0	0	0	0	225487.1911	0	31993.73635	57190.80835	0	422802.0073	0	0	0	14319.5554	10548.3117	0	0	0	0	0	0	32027.8174	0	0	0	0	0	0	253065.1482	0	0	278398.7241	0	0	0	0	0	0	38491.3842	0	384289.1684	6880.89355	0	0	105499.7978	0	0	14521.82345	0	62418.9512	0	0	0	14128.3515	0	358669.9801	0	131068.5263	202591.9561	0	0	0	0	0	0	0	0	0	0	0	0	33965.3581	0	1368.104373	0	0	0	242652.7264	
1594.632754	24.63565266	1594.632753	1594.632755	26	39.95	0.461102694	0	0	0	330741.9166	0	0	0	0	0	0	139962.5203	0	0	0	0	0	0	0	0	0	0	0	0	0	0	0	0	0	71996.7619	0	0	0	162371.0586	0	0	36934.5774	78538.29882	0	0	0	0	0	0	0	0	0	0	0	0	376716.0338	114209.3236	0	134275.2859	131944.9294	0	0	0	138172.3944	0	59291.04959	0	17671.33905	0	0	0	66497.1392	0	0	0	0	91378.41934	0	0	58546.9511	54647.4923	0	0	0	55238.32245	0	0	0	0	19766.4933	0	0	57322.69885	0	0	0	0	0	0	265700.3606	198555.6895	0	0	0	0	0	0	0	221003.379	12300.73633	0	0	0	0	0	0	0	0	6000.869	24032.9139	
